# Supplementary material for: Polymyxin E-Modified Conjugated Polymer Nanoparticle for Photodynamic and Photothermal Combined Antimicrobial Therapy
Source: Molecules. 2026 Jan 25;31(3):409. doi: 10.3390/molecules31030409 (PMC12898741; doi:10.3390/molecules31030409)
Supplement: Supplementary file 1 [file molecules-31-00409-s001.zip]

Archive with 1 entries (1 files):
- molecules-4007660-supplementary.pdf
